# Supplementary material for: Optimization of the Solvent and In Vivo Administration Route of Auranofin in a Syngeneic Non-Small Cell Lung Cancer and Glioblastoma Mouse Model
Source: Pharmaceutics. 2022 Dec 9;14(12):2761. doi: 10.3390/pharmaceutics14122761 (PMC9783082; doi:10.3390/pharmaceutics14122761)
Supplement: Supplementary file 1 [file pharmaceutics-14-02761-s001.zip]

Archive with 1 entries (1 files):
- pharmaceutics-2019619-supplementary.docx
